# Supplementary material for: High-Performance Polyamide Reverse Osmosis Membrane Containing Flexible Aliphatic Ring for Water Purification
Source: Polymers (Basel). 2023 Feb 14;15(4):944. doi: 10.3390/polym15040944 (PMC9965555; doi:10.3390/polym15040944)
Supplement: Supplementary file 1 [file polymers-15-00944-s001.zip]

Archive with 1 entries (1 files):
- polymers-2193539-supplementary.pdf
